# Supplementary material for: Lung cancer awareness and palliative care interventions implemented in low-and middle-income countries: a scoping review
Source: BMC Public Health. 2020 Sep 29;20:1466. doi: 10.1186/s12889-020-09561-0 (PMC7526234; doi:10.1186/s12889-020-09561-0)
Supplement: Supplementary file 3 — Additional file 3. Quality assessment of included studies. [file 12889_2020_9561_MOESM3_ESM.xlsx]

## Sheet: Form responses 1
Author and date	Study title	1. Are there clear qualitative and quantitative research questions (or objectives*), or a clear mixed methods question (or objective*)?	Comments for question 1	2. Do the collected data allow address the research question (objective)? E.g., consider whether the follow-up period is long enough for the outcome to occur (for longitudinal studies or study components).	Comments for question 2	1.Is the sampling strategy relevant to address the quantitative research question?	Comments for question 1	2. Is the sample representative of the population understudy?	Comments for question 2	3.Are measurements appropriate (clear origin, or validity known, or standard instrument)?	Comments for question 3	4. Are there complete outcome data (80% or above), and an acceptable response rate (60% or above), or an acceptable follow-up?	Comments for question 4	Percentage score (%)
Desalu et.al., 2016	Lung cancer awareness and anticipated delay before seeking medical help in the middle-belt population of Nigeria	100	No comment	100	No comment	100		25	Did not indicate the total study population	100	No comment	100	No comment	87.5
Thabit and Zainuddi, 2017	Knowledge and Perception on Lung Cancer and Its Screening: A Study among Undergraduate Students of the International Islamic University Malaysia, Kuantan Campus	100	No comment	100	No comment	100		25	Did not indicate the total study population	100	No comment	25	Did not report response rate	75
Loh, et. al., 2018	Lung cancer knowledge and screening in the context of the Malaysian population	100	No comment	100	No comment	100		25	Can't tell	100	No comment	75	Although the study indicate 75% participation, it fail to indicate the sample size that was used for the study at the method section	83.3
Shankar et. al., 2015	Level of awareness of lung cancer risk factors, signs, symptoms and safe practices among college teachers of different states in India: Do awareness programmes have an impact on adoption of safe practices?	100	No comment	100	No comment	25	Did indicate type of sampling technique used	25	Sample size is less 0.1% of the study population	100	No comment	75	Did not clearly report response rate	70.8
Chawla, Rachit. et al., and 2010	Awareness and assessment of risk factors for lung cancer in residents of Pokhara Valley, Nepal	100	No comment	100	No comment	100	No comment	25	did not indicate the total study population	100	No comment	75	Did not clearly report response rate	83.3
Al-Naggar et. al., 2013	Lung Cancer Knowledge among Secondary School Male Teachers in Kudat, Sabah, Malaysia	100	No comment	100	No comment	50	Did specify the type of random sampling utilized	25	Study population not mentioned	100	No comment	75	Did not clearly report response rate	75
Naskar, 2017	Knowledge and Awareness about Lung Cancer: A Study on the Secondary School Teachers in West Bengal	100	No comment	100	No comment	25	Sampling strategy not reported	25	Did not report total study population	100	No comment	100	No comment	75
Ozlu et. al., 2017	Assessment of Palliative Care in Lung Cancer in Turkey	100	No comment	100	No comment	100	No sampling was done	75	Total study population not mentioned	100	No comment	100	No comment	95.8
SCORE KEY
High quality= 76% to 100%
Average quality= 51% to <75%
Low quality= <50%
